# Supplementary material for: Rotatable Small Permanent Magnet Array for Ultra-Low Field Nuclear Magnetic Resonance Instrumentation: A Concept Study
Source: PLoS One. 2016 Jun 6;11(6):e0157040. doi: 10.1371/journal.pone.0157040 (PMC4894570; doi:10.1371/journal.pone.0157040)
Supplement: S1 File — Model documentation generated by COMSOL with implemented parameters for the SPMA. (ZIP) [file pone.0157040.s001.zip]

Archive with 109 entries (108 files):
- HalBachArray24CylindricalMag_files/
- HalBachArray24CylindricalMag_files/dataset_cln1.png
- HalBachArray24CylindricalMag_files/dataset_cpl1.png
- HalBachArray24CylindricalMag_files/dataset_dset1.png
- HalBachArray24CylindricalMag_files/equ_emnc_1.png
- HalBachArray24CylindricalMag_files/equ_emnc_2.png
- HalBachArray24CylindricalMag_files/equ_emnc_mfc10_1.png
- HalBachArray24CylindricalMag_files/equ_emnc_mfc10_2.png
- HalBachArray24CylindricalMag_files/equ_emnc_mfc11_1.png
- HalBachArray24CylindricalMag_files/equ_emnc_mfc11_2.png
- HalBachArray24CylindricalMag_files/equ_emnc_mfc12_1.png
- HalBachArray24CylindricalMag_files/equ_emnc_mfc12_2.png
- HalBachArray24CylindricalMag_files/equ_emnc_mfc13_1.png
- HalBachArray24CylindricalMag_files/equ_emnc_mfc13_2.png
- HalBachArray24CylindricalMag_files/equ_emnc_mfc14_1.png
- HalBachArray24CylindricalMag_files/equ_emnc_mfc14_2.png
- HalBachArray24CylindricalMag_files/equ_emnc_mfc15_1.png
- HalBachArray24CylindricalMag_files/equ_emnc_mfc15_2.png
- HalBachArray24CylindricalMag_files/equ_emnc_mfc16_1.png
- HalBachArray24CylindricalMag_files/equ_emnc_mfc16_2.png
- HalBachArray24CylindricalMag_files/equ_emnc_mfc17_1.png
- HalBachArray24CylindricalMag_files/equ_emnc_mfc17_2.png
- HalBachArray24CylindricalMag_files/equ_emnc_mfc18_1.png
- HalBachArray24CylindricalMag_files/equ_emnc_mfc18_2.png
- HalBachArray24CylindricalMag_files/equ_emnc_mfc19_1.png
- HalBachArray24CylindricalMag_files/equ_emnc_mfc19_2.png
- HalBachArray24CylindricalMag_files/equ_emnc_mfc1_1.png
- HalBachArray24CylindricalMag_files/equ_emnc_mfc1_2.png
- HalBachArray24CylindricalMag_files/equ_emnc_mfc20_1.png
- HalBachArray24CylindricalMag_files/equ_emnc_mfc20_2.png
- HalBachArray24CylindricalMag_files/equ_emnc_mfc21_1.png
- HalBachArray24CylindricalMag_files/equ_emnc_mfc21_2.png
- HalBachArray24CylindricalMag_files/equ_emnc_mfc22_1.png
- HalBachArray24CylindricalMag_files/equ_emnc_mfc22_2.png
- HalBachArray24CylindricalMag_files/equ_emnc_mfc23_1.png
- HalBachArray24CylindricalMag_files/equ_emnc_mfc23_2.png
- HalBachArray24CylindricalMag_files/equ_emnc_mfc24_1.png
- HalBachArray24CylindricalMag_files/equ_emnc_mfc24_2.png
- HalBachArray24CylindricalMag_files/equ_emnc_mfc25_1.png
- HalBachArray24CylindricalMag_files/equ_emnc_mfc25_2.png
- HalBachArray24CylindricalMag_files/equ_emnc_mfc2_1.png
- HalBachArray24CylindricalMag_files/equ_emnc_mfc2_2.png
- HalBachArray24CylindricalMag_files/equ_emnc_mfc3_1.png
- HalBachArray24CylindricalMag_files/equ_emnc_mfc3_2.png
- HalBachArray24CylindricalMag_files/equ_emnc_mfc4_1.png
- HalBachArray24CylindricalMag_files/equ_emnc_mfc4_2.png
- HalBachArray24CylindricalMag_files/equ_emnc_mfc5_1.png
- HalBachArray24CylindricalMag_files/equ_emnc_mfc5_2.png
- HalBachArray24CylindricalMag_files/equ_emnc_mfc6_1.png
- HalBachArray24CylindricalMag_files/equ_emnc_mfc6_2.png
- HalBachArray24CylindricalMag_files/equ_emnc_mfc7_1.png
- HalBachArray24CylindricalMag_files/equ_emnc_mfc7_2.png
- HalBachArray24CylindricalMag_files/equ_emnc_mfc8_1.png
- HalBachArray24CylindricalMag_files/equ_emnc_mfc8_2.png
- HalBachArray24CylindricalMag_files/equ_emnc_mfc9_1.png
- HalBachArray24CylindricalMag_files/equ_emnc_mfc9_2.png
- HalBachArray24CylindricalMag_files/equ_emnc_mi1.png
- HalBachArray24CylindricalMag_files/equ_emnc_ms1.png
- HalBachArray24CylindricalMag_files/geom_geom1.png
- HalBachArray24CylindricalMag_files/geom_geom2.png
- HalBachArray24CylindricalMag_files/logo.png
- HalBachArray24CylindricalMag_files/material_mat1.png
- HalBachArray24CylindricalMag_files/material_mat1_def_Cp.png
- HalBachArray24CylindricalMag_files/material_mat1_def_cs.png
- HalBachArray24CylindricalMag_files/material_mat1_def_eta.png
- HalBachArray24CylindricalMag_files/material_mat1_def_k.png
- HalBachArray24CylindricalMag_files/material_mat1_def_nu0.png
- HalBachArray24CylindricalMag_files/material_mat2.png
- HalBachArray24CylindricalMag_files/material_mat2_BHCurve_BH.png
- HalBachArray24CylindricalMag_files/material_mat2_HBCurve_HB.png
- HalBachArray24CylindricalMag_files/mesh_mesh1.png
- HalBachArray24CylindricalMag_files/mesh_mesh1_ftet1.png
- HalBachArray24CylindricalMag_files/mesh_mesh1_ftet1_size1.png
- HalBachArray24CylindricalMag_files/mesh_mesh1_ftet2_size1.png
- HalBachArray24CylindricalMag_files/mesh_mesh1_ftet3_size1.png
- HalBachArray24CylindricalMag_files/physics_emnc.png
- HalBachArray24CylindricalMag_files/physics_emnc_init1.png
- HalBachArray24CylindricalMag_files/physics_emnc_mfc1.png
- HalBachArray24CylindricalMag_files/physics_emnc_mfc10.png
- HalBachArray24CylindricalMag_files/physics_emnc_mfc11.png
- HalBachArray24CylindricalMag_files/physics_emnc_mfc12.png
- HalBachArray24CylindricalMag_files/physics_emnc_mfc13.png
- HalBachArray24CylindricalMag_files/physics_emnc_mfc14.png
- HalBachArray24CylindricalMag_files/physics_emnc_mfc15.png
- HalBachArray24CylindricalMag_files/physics_emnc_mfc16.png
- HalBachArray24CylindricalMag_files/physics_emnc_mfc17.png
- HalBachArray24CylindricalMag_files/physics_emnc_mfc18.png
- HalBachArray24CylindricalMag_files/physics_emnc_mfc19.png
- HalBachArray24CylindricalMag_files/physics_emnc_mfc2.png
- HalBachArray24CylindricalMag_files/physics_emnc_mfc20.png
- HalBachArray24CylindricalMag_files/physics_emnc_mfc21.png
- HalBachArray24CylindricalMag_files/physics_emnc_mfc22.png
- HalBachArray24CylindricalMag_files/physics_emnc_mfc23.png
- HalBachArray24CylindricalMag_files/physics_emnc_mfc24.png
- HalBachArray24CylindricalMag_files/physics_emnc_mfc25.png
- HalBachArray24CylindricalMag_files/physics_emnc_mfc3.png
- HalBachArray24CylindricalMag_files/physics_emnc_mfc4.png
- HalBachArray24CylindricalMag_files/physics_emnc_mfc5.png
- HalBachArray24CylindricalMag_files/physics_emnc_mfc6.png
- HalBachArray24CylindricalMag_files/physics_emnc_mfc7.png
- HalBachArray24CylindricalMag_files/physics_emnc_mfc8.png
- HalBachArray24CylindricalMag_files/physics_emnc_mfc9.png
- HalBachArray24CylindricalMag_files/physics_emnc_mi1.png
- HalBachArray24CylindricalMag_files/physics_emnc_ms1.png
- HalBachArray24CylindricalMag_files/plotgroup_pg1.png
- HalBachArray24CylindricalMag_files/plotgroup_pg2.png
- HalBachArray24CylindricalMag_files/plotgroup_pg3.png
- HalBachArray24CylindricalMag_files/report.css
- HalBachArray24CylindricalMag.html
