# Supplementary material for: Rotatable Small Permanent Magnet Array for Ultra-Low Field Nuclear Magnetic Resonance Instrumentation: A Concept Study
Source: PLoS One. 2016 Jun 6;11(6):e0157040. doi: 10.1371/journal.pone.0157040 (PMC4894570; doi:10.1371/journal.pone.0157040)
Supplement: S1 File — Model documentation generated by COMSOL with implemented parameters for the SPMA. (ZIP) [file pone.0157040.s001.zip › HalBachArray24CylindricalMag_files/report.css]

/* Default style for links */
a:active  { color: #0000CC}
a:link { color: #3366CC}
a:visited { color: #9999CC}

/* Default style */
body {
  background-color: #FFFFFF;
  color: #000000;
  font-family: Verdana,Arial,Helvetica;
  font-size: 9pt;
  font-style: normal;
  font-variant: normal;
  font-weight: normal;
  text-transform: none;
  vertical-align: baseline;
  margin-bottom: 8pt;
  margin-left: 4pt;
  margin-right: 4pt;
  margin-top: 0pt;
}

p {
  margin-bottom: 8pt;
  margin-left: 4pt;
  margin-right: 4pt;
  margin-top: 0pt;
}

h1 {
  color: #003366;
  font-size: 18pt;
  letter-spacing: 1pt;
  margin-bottom: 8pt;
  margin-left: 4pt;
  margin-right: 4pt;
  margin-top: 4pt;
  text-align: left;
  text-indent: 0pt;
}

h2 {
  color: #003366;
  font-size: 13pt;
  font-style: italic;
  margin-bottom: 4pt;
  margin-left: 4pt;
  margin-right: 4pt;
  margin-top: 12pt;
  padding-bottom: 3px;
  text-align: left;
  text-indent: 0pt;
}

h3 {
  color: #003366;
  font-family: Arial,Verdana,Helvetica;
  font-size: 10pt;
  font-weight: bold;
  letter-spacing: 0pt;
  margin-bottom: 4pt;
  margin-left: 4pt;
  margin-right: 4pt;
  margin-top: 12pt;
  text-align: left;
  text-indent: 0pt;
  text-transform: uppercase;
  word-spacing: -1px;
}

h4 {
  color: #003366;
  font-family: Arial,Verdana,Helvetica;
  font-size: 11pt;
  font-style: italic;
  margin-bottom: 3pt;
  margin-left: 4pt;
  margin-right: 4pt;
  margin-top: 12pt;
  text-align: left;
  text-indent: 0pt;
}

h5 {
  color: #003366;
  font-family: Arial,Verdana,Helvetica;
  font-size: 10pt;
  font-weight: bold;
  margin-bottom: 3pt;
  margin-left: 4pt;
  margin-right: 4pt;
  margin-top: 9pt;
  text-align: left;
  text-indent: 0pt;
}

h6 {
  color: #003366;
  font-size: 10pt;
  font-style: italic;
  margin-bottom: 3pt;
  margin-left: 4pt;
  margin-right: 4pt;
  margin-top: 7pt;
  text-align: left;
  text-indent: 0pt;
}

img {
  border: 1px solid #003366;
  margin-top: 4pt;
  margin-bottom: 0pt;
}

object {
  border: 1px solid #003366;
  margin-top: 4pt;
  margin-bottom: 0pt;
}


/**
 * Table
 */
 
table {
  border: 1px solid black;
  border-collapse: collapse;
  empty-cells: hide;
  font-size: 9pt;
  margin-bottom: 4pt;
  margin-left: 4pt;
  margin-right: 4pt;
  margin-top: 8pt;
}

table td {
  padding: 2pt;
  padding-right: 6pt;
}

table col:first-child {
  border-left: none;
}

table col {
  border-left: 1px solid #C0C0C0;
}

table th {
  background-color: #F5F5F5;
  padding: 2pt;
  padding-right: 6pt;
  border-bottom: 1px solid black;
  text-align: left;
  font-size: 9pt;
  font-weight: bold;
}

table caption {
  padding-bottom:2pt;
  text-align:left;
  color: #003366;
  text-transform: uppercase;
}

/** 
* Paragraphs
*/

div.Code
{
  font-family: "Courier New",Courier,Monospace;
  font-size: 9pt;
  margin-bottom: 0pt;
  margin-left: 16pt;
  margin-right: 16pt;
  margin-top: 0pt;
  text-align: Left;
  text-indent: 0pt;
}

div.CodeLast {
  color: #000000;
  font-family: "Courier New",Courier,Monospace;
  font-size: 9pt;
  margin-bottom: 8pt;
  margin-left: 16pt;
  margin-right: 16pt;
  margin-top: 0pt;
  text-align: Left;
  text-indent: 0pt;
}

div.Equation {
  margin-bottom: 10pt;
  margin-left: 4pt;
  margin-right: 16pt;
  margin-top: 0pt;
}

div.Note
{
  margin-bottom: 8pt;
  margin-top: 0pt;
  padding-bottom: 2pt;
  padding-top: 2pt;
  text-align: Left;
  text-indent: 0pt;
}

table.Note
{
  border-bottom-color: #D3D3D3;
  border-bottom-style: solid;
  border-bottom-width: 1px;
  border-top-color: #D3D3D3;
  border-top-style: solid;
  border-top-width: 1px;
  padding-bottom: 4pt;
  padding-left: 7pt;
  padding-right: 7pt;
  padding-top: 6pt;
  vertical-align: middle;
}

div.ReportTitle
{
  color: #003366;
  font-size: 20pt;
  font-weight: bold;
  letter-spacing: 0pt;
  margin-bottom: 12pt;
  margin-left: 4pt;
  margin-right: 4pt;
  margin-top: 8pt;
  text-align: left;
  text-indent: 0pt;
}

div.TableHeading
{
  margin-bottom: 4pt;
  margin-left: 4pt;
  margin-right: 4pt;
  margin-top: 8pt;
  text-align:left;
  color: #003366;
  text-transform: uppercase;
}

div.TocHeading
{
  color: #003366;
  font-family: Arial,Verdana,Helvetica;
  font-size: 13pt;
  font-style: normal;
  font-variant: small-caps;
  font-weight: 600;
  letter-spacing: 0pt;
  margin-bottom: 3pt;
  margin-left: 4pt;
  margin-right: 4pt;
  margin-top: 12pt;
  padding-bottom: 3px;
  text-align: left;
  text-indent: 0pt;
  text-transform: none;
  vertical-align: baseline;
}


/**
* Fonts
*/

span.BodyTextBold
{
  font-weight: bold;
}

span.BodyTextItalic
{
  font-style: italic;
}

span.Code
{
  font-family: "Courier New",Courier,Monospace;
  font-size: 10pt;
}

span.CodeBold
{
  font-family: "Courier New",Courier,Monospace;
  font-size: 10pt;
  font-weight: bold;
}

span.CodeItalic
{
  font-family: "Courier New",Courier,Monospace;
  font-size: 10pt;
  font-style: italic;
}

span.EquationBold
{
  font-family: NewCenturySchlbk,"Century Schoolbook","Times New Roman",Arial;
  font-size: 10pt;
  font-weight: bold;
}

span.EquationBoldSubscript
{
  font-family: NewCenturySchlbk,"Century Schoolbook","Times New Roman",Arial;
  font-size: 7pt;
  font-weight: bold;
  vertical-align: sub;
}

span.EquationBoldSuperscript
{
  font-family: NewCenturySchlbk,"Century Schoolbook","Times New Roman",Arial;
  font-size: 7pt;
  font-weight: bold;
  vertical-align: super;
}

span.EquationConstants
{
  font-family: NewCenturySchlbk,"Century Schoolbook","Times New Roman",Arial;
  font-size: 10pt;
}

span.EquationConstantsSubscript
{
  font-family: NewCenturySchlbk,"Century Schoolbook","Times New Roman",Arial;
  font-size: 7pt;
  vertical-align: sub;
}

span.EquationConstantsSuperscript
{
  font-family: NewCenturySchlbk,"Century Schoolbook","Times New Roman",Arial;
  font-size: 7pt;
  vertical-align: super;
}

span.EquationVariables
{
  font-family: NewCenturySchlbk,"Century Schoolbook","Times New Roman",Arial;
  font-size: 10pt;
  font-style: italic;
}

span.EquationVariablesSubscript
{
  font-family: NewCenturySchlbk,"Century Schoolbook","Times New Roman",Arial;
  font-size: 7pt;
  font-style: italic;
  vertical-align: sub;
}

span.EquationVariablesSuperscript
{
  font-family: NewCenturySchlbk,"Century Schoolbook","Times New Roman",Arial;
  font-size: 7pt;
  font-style: italic;
  vertical-align: super;
}

span.Label
{
  color: #404040;
  font-weight: bold;
}

span.SubscriptBodyText
{
  font-size: 7pt;
  vertical-align: sub;
}

span.SuperscriptBodyText
{
  font-size: 7pt;
  vertical-align: super;
}

span.Symbol
{
  font-family: Symbol,SWGrekc,SWGreks;
  font-size: 10pt;
}
