# Supplementary material for: Rotatable Small Permanent Magnet Array for Ultra-Low Field Nuclear Magnetic Resonance Instrumentation: A Concept Study
Source: PLoS One. 2016 Jun 6;11(6):e0157040. doi: 10.1371/journal.pone.0157040 (PMC4894570; doi:10.1371/journal.pone.0157040)
Supplement: S2 File — Model documentation generated by COMSOL with implemented parameters for the manual prototype. (ZIP) [file pone.0157040.s002.zip]

Archive with 127 entries (126 files):
- SPMA_Rectangle.html
- SPMA_Rectangle_files/
- SPMA_Rectangle_files/dataset_cln1.png
- SPMA_Rectangle_files/dataset_cln2.png
- SPMA_Rectangle_files/dataset_cln3.png
- SPMA_Rectangle_files/dataset_cpl1.png
- SPMA_Rectangle_files/dataset_cpl2.png
- SPMA_Rectangle_files/dataset_cpt1.png
- SPMA_Rectangle_files/dataset_dset1.png
- SPMA_Rectangle_files/equ_mfnc_1.png
- SPMA_Rectangle_files/equ_mfnc_2.png
- SPMA_Rectangle_files/equ_mfnc_mfc12_1.png
- SPMA_Rectangle_files/equ_mfnc_mfc12_2.png
- SPMA_Rectangle_files/equ_mfnc_mfc13_1.png
- SPMA_Rectangle_files/equ_mfnc_mfc13_2.png
- SPMA_Rectangle_files/equ_mfnc_mfc14_1.png
- SPMA_Rectangle_files/equ_mfnc_mfc14_2.png
- SPMA_Rectangle_files/equ_mfnc_mfc15_1.png
- SPMA_Rectangle_files/equ_mfnc_mfc15_2.png
- SPMA_Rectangle_files/equ_mfnc_mfc16_1.png
- SPMA_Rectangle_files/equ_mfnc_mfc16_2.png
- SPMA_Rectangle_files/equ_mfnc_mfc18_1.png
- SPMA_Rectangle_files/equ_mfnc_mfc18_2.png
- SPMA_Rectangle_files/equ_mfnc_mfc1_1.png
- SPMA_Rectangle_files/equ_mfnc_mfc1_2.png
- SPMA_Rectangle_files/equ_mfnc_mfc20_1.png
- SPMA_Rectangle_files/equ_mfnc_mfc20_2.png
- SPMA_Rectangle_files/equ_mfnc_mfc22_1.png
- SPMA_Rectangle_files/equ_mfnc_mfc22_2.png
- SPMA_Rectangle_files/equ_mfnc_mfc24_1.png
- SPMA_Rectangle_files/equ_mfnc_mfc24_2.png
- SPMA_Rectangle_files/equ_mfnc_mfc26_1.png
- SPMA_Rectangle_files/equ_mfnc_mfc26_2.png
- SPMA_Rectangle_files/equ_mfnc_mfc28_1.png
- SPMA_Rectangle_files/equ_mfnc_mfc28_2.png
- SPMA_Rectangle_files/equ_mfnc_mfc29_1.png
- SPMA_Rectangle_files/equ_mfnc_mfc29_2.png
- SPMA_Rectangle_files/equ_mfnc_mfc2_1.png
- SPMA_Rectangle_files/equ_mfnc_mfc2_2.png
- SPMA_Rectangle_files/equ_mfnc_mfc30_1.png
- SPMA_Rectangle_files/equ_mfnc_mfc30_2.png
- SPMA_Rectangle_files/equ_mfnc_mfc31_1.png
- SPMA_Rectangle_files/equ_mfnc_mfc31_2.png
- SPMA_Rectangle_files/equ_mfnc_mfc32_1.png
- SPMA_Rectangle_files/equ_mfnc_mfc32_2.png
- SPMA_Rectangle_files/equ_mfnc_mfc33_1.png
- SPMA_Rectangle_files/equ_mfnc_mfc33_2.png
- SPMA_Rectangle_files/equ_mfnc_mfc34_1.png
- SPMA_Rectangle_files/equ_mfnc_mfc34_2.png
- SPMA_Rectangle_files/equ_mfnc_mfc35_1.png
- SPMA_Rectangle_files/equ_mfnc_mfc35_2.png
- SPMA_Rectangle_files/equ_mfnc_mfc36_1.png
- SPMA_Rectangle_files/equ_mfnc_mfc36_2.png
- SPMA_Rectangle_files/equ_mfnc_mfc37_1.png
- SPMA_Rectangle_files/equ_mfnc_mfc37_2.png
- SPMA_Rectangle_files/equ_mfnc_mfc38_1.png
- SPMA_Rectangle_files/equ_mfnc_mfc38_2.png
- SPMA_Rectangle_files/equ_mfnc_mfc39_1.png
- SPMA_Rectangle_files/equ_mfnc_mfc39_2.png
- SPMA_Rectangle_files/equ_mfnc_mfc3_1.png
- SPMA_Rectangle_files/equ_mfnc_mfc3_2.png
- SPMA_Rectangle_files/equ_mfnc_mfc4_1.png
- SPMA_Rectangle_files/equ_mfnc_mfc4_2.png
- SPMA_Rectangle_files/equ_mfnc_mfc5_1.png
- SPMA_Rectangle_files/equ_mfnc_mfc5_2.png
- SPMA_Rectangle_files/equ_mfnc_mfc6_1.png
- SPMA_Rectangle_files/equ_mfnc_mfc6_2.png
- SPMA_Rectangle_files/equ_mfnc_mfc7_1.png
- SPMA_Rectangle_files/equ_mfnc_mfc7_2.png
- SPMA_Rectangle_files/equ_mfnc_mfc8_1.png
- SPMA_Rectangle_files/equ_mfnc_mfc8_2.png
- SPMA_Rectangle_files/equ_mfnc_mfc9_1.png
- SPMA_Rectangle_files/equ_mfnc_mfc9_2.png
- SPMA_Rectangle_files/equ_mfnc_mi1.png
- SPMA_Rectangle_files/geom_geom1.png
- SPMA_Rectangle_files/geom_geom1_wp1.png
- SPMA_Rectangle_files/logo.png
- SPMA_Rectangle_files/material_mat1.png
- SPMA_Rectangle_files/material_mat1_BHCurve_BH.png
- SPMA_Rectangle_files/material_mat1_HBCurve_HB.png
- SPMA_Rectangle_files/material_mat2.png
- SPMA_Rectangle_files/material_mat2_def_Cp.png
- SPMA_Rectangle_files/material_mat2_def_cs.png
- SPMA_Rectangle_files/material_mat2_def_eta.png
- SPMA_Rectangle_files/material_mat2_def_k.png
- SPMA_Rectangle_files/mesh_mesh1.png
- SPMA_Rectangle_files/mesh_mesh1_ftet2.png
- SPMA_Rectangle_files/mesh_mesh1_ftet2_size1.png
- SPMA_Rectangle_files/mesh_mesh1_ftet3_size1.png
- SPMA_Rectangle_files/mesh_mesh1_ftet4_size1.png
- SPMA_Rectangle_files/physics_mfnc.png
- SPMA_Rectangle_files/physics_mfnc_init1.png
- SPMA_Rectangle_files/physics_mfnc_mfc1.png
- SPMA_Rectangle_files/physics_mfnc_mfc12.png
- SPMA_Rectangle_files/physics_mfnc_mfc13.png
- SPMA_Rectangle_files/physics_mfnc_mfc14.png
- SPMA_Rectangle_files/physics_mfnc_mfc15.png
- SPMA_Rectangle_files/physics_mfnc_mfc16.png
- SPMA_Rectangle_files/physics_mfnc_mfc18.png
- SPMA_Rectangle_files/physics_mfnc_mfc2.png
- SPMA_Rectangle_files/physics_mfnc_mfc20.png
- SPMA_Rectangle_files/physics_mfnc_mfc22.png
- SPMA_Rectangle_files/physics_mfnc_mfc24.png
- SPMA_Rectangle_files/physics_mfnc_mfc26.png
- SPMA_Rectangle_files/physics_mfnc_mfc28.png
- SPMA_Rectangle_files/physics_mfnc_mfc29.png
- SPMA_Rectangle_files/physics_mfnc_mfc3.png
- SPMA_Rectangle_files/physics_mfnc_mfc30.png
- SPMA_Rectangle_files/physics_mfnc_mfc31.png
- SPMA_Rectangle_files/physics_mfnc_mfc32.png
- SPMA_Rectangle_files/physics_mfnc_mfc33.png
- SPMA_Rectangle_files/physics_mfnc_mfc34.png
- SPMA_Rectangle_files/physics_mfnc_mfc35.png
- SPMA_Rectangle_files/physics_mfnc_mfc36.png
- SPMA_Rectangle_files/physics_mfnc_mfc37.png
- SPMA_Rectangle_files/physics_mfnc_mfc38.png
- SPMA_Rectangle_files/physics_mfnc_mfc39.png
- SPMA_Rectangle_files/physics_mfnc_mfc4.png
- SPMA_Rectangle_files/physics_mfnc_mfc5.png
- SPMA_Rectangle_files/physics_mfnc_mfc6.png
- SPMA_Rectangle_files/physics_mfnc_mfc7.png
- SPMA_Rectangle_files/physics_mfnc_mfc8.png
- SPMA_Rectangle_files/physics_mfnc_mfc9.png
- SPMA_Rectangle_files/physics_mfnc_mi1.png
- SPMA_Rectangle_files/plotgroup_pg1.png
- SPMA_Rectangle_files/plotgroup_pg2.png
- SPMA_Rectangle_files/report.css
